# Supplementary material for: Lipid-Derived Cardiometabolic Indices in Normouricemic and Hyperuricemic Adults: A Retrospective Cross-Sectional Association Study
Source: Healthcare (Basel). 2025 Dec 3;13(23):3151. doi: 10.3390/healthcare13233151 (PMC12691944; doi:10.3390/healthcare13233151)
Supplement: Supplementary file 1 [file healthcare-13-03151-s001.zip]

Archive with 1 entries (1 files):
- healthcare-3941296-supplementary.pdf
